# Supplementary material for: Small molecules fail to induce direct reprogramming of adult rat olfactory ensheathing glia to mature neurons
Source: Front Mol Neurosci. 2023 Feb 24;16:1110356. doi: 10.3389/fnmol.2023.1110356 (PMC9998535; doi:10.3389/fnmol.2023.1110356)
Supplement: Supplementary file 4 [file Table_1.xlsx]

## Sheet: Small molecule screening
SM (µM)											Removal SM (DPI)	DPI	Comments
FSK	CHIR	SAG	P	ISX9	SB	DAPT	LDN	IBET	VPA	DMSO
										0.001		30	No reprogramming
*	*			*	*			*	*			30	Cell death
					**	**	**					30	Cell death
10												30	No reprogramming
10	1.5											30	Few cells. Some Tuj1+,Map2+
10		0.1	0.1									30	Few cells. Some Tuj1+,Map2+
10				10								30	Cell death
10					5							30	Cell death
10						5						30	Cell death
10							0.25					30	Cell death
10								2				30	Cell death
10									+			30	Cell death
20												30	Few cells. Some Tuj1+,Map2+
20	1.5											30	Few cells. Some Tuj1+,Map2+
20		0.2	0.2									30	Few cells. Some Tuj1+,Map2+
20												13	Cell survival Tuj1+, Map2+
20	1.5											13	Cell survival Tuj1+, Map2+
20	3											13	Cell survival Tuj1+, Map2+
20		0.1	0.1									13	Cell survival
20		0.2	0.2									13	Cell survival Tuj1+, Map2+
10												13	Cell survival Tuj1+, Map2+
10	3											13	Cell survival Tuj1+, Map2+
10	1.5											13	Cell survival Tuj1+, Map2+
10		0.2	0.2									13	Cell survival Tuj1+, Map2+
5											21	30	Few cells
5	6										21	30	Few cells
5	3										21	30	Few cells
5	1.5										21	30	Cell survival Tuj1+, Map2+
5		0.2	0.2										Cell death
5		0.1	0.1								21	30	Cell survival.
10											21	30	Cell death
10	6										21	30	Cell survival. Low Tuj1+, Low Map2+
10	3										21	30	Few cells. Some Map2+
10	1.5										21	30	Cell survival Tuj1+, Map2+,SMI31+
10		0.2	0.2								21	30	Few cells. Some Tuj1+,Map2+
10		0.1	0.1								21	30	Cell survival Tuj1+, Map2+
20											21	30	Cell survival Tuj1+, Map2+ SMI31+
20	6										21	30	Cell survival. Low Tuj1+, Low Map2+
20	3										21	30	Cell survival. Low Tuj1+, Low Map2+
20	1.5										21	30	Cell survival Tuj1+, Map2+, SMI31+
20		0.2	0.2								21	30	Cell survival Tuj1+, Map2+,SMI31+
20		0.1	0.1								21	30	Cell survival Tuj1+, Map2+
	6										21	30	Cell survival Tuj1-, MAP2+
	3										21	30	Cell survival Tuj1-, MAP2+
	1.5										21	30	Cell survival Tuj1-, MAP2+
10	3										13	30	Cell survival. Low Tuj1+, Low Map2+
10	1.5										13	30	Cell survival. Low Tuj1+, Low Map2+
10		0.2	0.2								13	30	Cell survival. Low Tuj1+, Low Map2+
10		0.4	0.4								13	30	Cell survival. Low Tuj1+, Low Map2+
20											13	30	Cell survival. Low Tuj1+, Low Map2+
20	3										13	30	Cell survival. Low Tuj1+, Low Map2+
20	1.5										13	30	Cell survival. Low Tuj1+, Low Map2+
20		0.4	0.4								13	30	Cell survival. Low Tuj1+, Low Map2+
20***/10***	1,5***	0,2***	0,2***								20***	30***	Cell survival. Low Tuj1+, Low Map2+
*: Gao et al., 2017
**: Karow et al., 2018
***: Fsk 20µM and CHIR 1,5µM added to the medium until day 20. Then, added Fsk 10µM and SAG and Purmo 0,2µM until d30.
SM: small molecules. DPI: days post induction.
FSK: forskolin. CHIR: CHIR99021. SAG: Smoothened agonist. P: purmorphamine. ISX9: Isoxazole9. SB: SB431542. LDN: LDN193189. IBET: IBET-151. VPA: valproic acid. DMSO: dimethyl sulfoxide
Green shading: conditions represented in figures.
